# Supplementary material for: Assessment of patient safety culture among healthcare employees in major Eswatini public hospitals
Source: PLoS One. 2025 Jun 25;20(6):e0325292. doi: 10.1371/journal.pone.0325292 (PMC12192286; doi:10.1371/journal.pone.0325292)
Supplement: S2 File — (XLSM) [file pone.0325292.s002.xlsm]

## Sheet: Coversheet
		Edit all Text in Print Area, except for Hospital Name
Hospital Survey on Patient Safety Culture
Individual Hospital FeedbackReport
Eswatini Main Government Hospitals
Eswatini Main Public Hospital
July 2019
Produced by
Mpumelelo G Ndlela : ndlelawahlubi@gmail.com

## Sheet: demographics
			Respondent Demographics for Eswatini Main Government Hospitals
			Your Hospital Completed Survey Data Collection	2019-09-01		1900-10-04
			Survey Administration Statistics
			Number of completed surveys (response rate numerator)	278
			Number of surveys administered (response rate denominator)	261
			Response rate	1.06513
			Work Area/Unit (Survey Item: Ai)	N	%
			Many different units / No specific unit	69	0.248201										69	21	278
			Medicine (non-surgical)	38	0.136691										38	3
			Surgery	9	0.0323741										9	12
			Obstetrics	18	0.0647482										18	17
			Pediatrics	8	0.028777										8	38
			Emergency department	26	0.0935252										26	10
			Intensive care unit (any type)	21	0.0755396											5
			Psychiatry / mental health	3	0.0107914											4
			Rehabilitation	12	0.0431655
			Pharmacy	17	0.0611511
			Laboratory	38	0.136691
			Radiology	10	0.0359712
			Anesthesiology	5	0.0179856
			Other	4	0.0143885
			Total	278	1
			Missing	-278
			Staff Position (Survey Item: H4)	N	%
			Registered nurse	98	0.352518										98	15	274
			Physician assistant / Nurse practitioner	15	0.0539568										15	1
			LVN / LPN	3	0.0107914										3	7
			Patient care asst / Aide / Care partner	13	0.0467626										13	0
			Attending / Staff physician	11	0.0395683										11	5
			Resident physician / Physician in training	23	0.0827338										23	76
			Pharmacist	15	0.0539568											7
			Dietician	1	0.00359712											4
			Unit assistant / Clerk / Secretary	7	0.0251799
			Respiratory therapist	0	0
			Physical, occupational, or speech therapist	5	0.0179856										2	278
			Technician (e.g., EKG, Lab, Radiology)	76	0.273381										19
			Administration / Management	7	0.0251799										201
			Other	4	0.0143885										27
			Total	278	1										18
			Missing	-278											11
			Interaction with Patients (Survey Item: H5)
				N	%
			YES, I typically have direct interaction or contact with patients	276	0.992806
			NO, I typically do NOT have direct interaction or contact with patients	2	0.00719424										276	2	278
			Total	278	1
			Missing	-278
			Time Worked in the Hospital (Years) (Survey Item: H1)
				N	%
			Less than 1 year	46	0.165468										46	15	278
			1 to 5 years	130	0.467626										130	24
			6 to 10 years	54	0.194245										54	9
			11 to 15 years	15	0.0539568
			16 to 20 years	24	0.0863309
			21 years or more	9	0.0323741
			Total	278	1
			Missing	-278
			Time Worked in Their Current Hospital Work Area/Unit (Years) (Survey Item: H2)
				N	%
			Less than 1 year	68	0.244604										68	10	278
			1 to 5 years	160	0.57554										160	1
			6 to 10 years	39	0.140288										39	0
			11 to 15 years	10	0.0359712
			16 to 20 years	1	0.00359712
			21 years or more	0	0
			Total	278	1
			Missing	-278
			Typical Hours Worked Per Week (Hours) (Survey Item: H3)
				N	%
			Less than 20 hours per week	2	0.00719424										2	278
			20 to 39 hours per week	19	0.0683453										19
			40 to 59 hours per week	201	0.723022										201
			60 to 79 hours per week	27	0.0971223										27
			80 to 99 hours per week	18	0.0647482										18
			100 hours per week or more	11	0.0395683										11
			Total	278	1
			Missing	-278
			Time Worked in Their Current Specialty or Profession (Years) (Survey Item: H6)
				N	%
			Less than 1 year	37	0.133094										37	16	278
			1 to 5 years	122	0.438849										122	48
			6 to 10 years	43	0.154676										43	12
			11 to 15 years	16	0.057554
			16 to 20 years	48	0.172662
			21 years or more	12	0.0431655
			Total	278	1
			Missing	-278

## Sheet: OverallComps
Composite-Level Results for Eswatini Main Government Hospitals
Patient Safety Culture Composites		Average % Positive Response
1.	Teamwork Within Units
2.	Supervisor/Manager Expectations & Actions Promoting Patient Safety
3.	Organizational Learning--Continuous Improvement
4.	Management Support for Patient Safety
5.	Overall Perceptions of Patient Safety
6.	Feedback & Communication About Error
7.	Communication Openness
8.	Frequency of Events Reported
9.	Teamwork Across Units
10.	Staffing
11.	Handoffs & Transitions
12.	Nonpunitive Response to Error
Note: Composite scores are not calculated when any item in the composite has fewer than 3 respondents.

## Sheet: Sheet1
		a	Many different hospital units/No specific unit	a		a	None			RN	a		Yes	a
		b	Medicine	b		b	1 to 2			PA/NP	b		No	b
		c	Surgery	c		c	3 to 5			LVN/LPN	c
		d	Obstetrics	d		d	6 to 10			Patient Care Asst/Aide/Care Partner	d
		e	Pediatrics	e		e	11 to 20			Attending/Staff Physician	e
		f	Emergency Dept	f		f	21 or more			Resident Physician/Physician in Training	f
		g	ICU	g						Pharmacist	g
		h	Psych/mental	h						Dietician	h
		i	Rehab	i						Unit Assistant/Clerk/Secretary	i
		j	Pharmacy	j						Resp Therapist	j
		k	Lab	k						Physical/Occupational/Speech Therapist	k
		l	Radiology	l						Technician	l
		m	Anesthesiology	m						Admin/Mgmt	m
		n	Other	n						Other	n

## Sheet: percents
Notes: 1) “R” = a negatively worded item; 2) Chart totals exclude missing & may not sum to 100% due to rounding; 3) Missing = % of respondents with missing data; 4) Item data not displayed for fewer than 3 respondents; 5) % not displayed for 5% or less.
Item-Level Results for Eswatini Main Government Hospitals
Number of responses=278
1. Teamwork Within Units
1. People support one another in this unit. (A1)			(Missing = 0%)		A1
2. When a lot of work needs to be done quickly, we work together as a team to get the work done. (A3)			(Missing = 0%)		A3
3. In this unit, people treat each other with respect. (A4)			(Missing = 0%)		A4
4. When one area in this unit gets really busy, others help out. (A11)			(Missing = 0%)		A11
2. Supervisor/Manager Expectations & Actions Promoting Patient Safety
1. My supervisor/manager says a good word when he/she sees a job done according to established patient safety procedures. (B1)			(Missing = 0%)		B1
2. My supervisor/manager seriously considers staff suggestions for improving patient safety. (B2)			(Missing = 0%)		B2
3. Whenever pressure builds up, my supervisor/manager wants us to work faster, even if it means taking shortcuts. (B3R)			(Missing = 0%)		B3
4. My supervisor/manager overlooks patient safety problems that happen over and over. (B4R)			(Missing = 0%)		B4
3. Organizational Learning—Continuous Improvement
1. We are actively doing things to improve patient safety. (A6)			(Missing = 0%)		A6
2. Mistakes have led to positive changes here. (A9)			(Missing = 0%)		A9
3. After we make changes to improve patient safety, we evaluate their effectiveness. (A13)			(Missing = 0%)		A13
4. Management Support for Patient Safety
1. Hospital management provides a work climate that promotes patient safety. (F1)			(Missing = 0%)		F1
2. The actions of hospital management show that patient safety is a top priority. (F8)			(Missing = 0%)		F8
3. Hospital management seems interested in patient safety only after an adverse event happens. (F9R)			(Missing = 0%)		F9
Note: 1) “R” = a negatively worded item; 2) Chart totals exclude missing & may not sum to 100% due to rounding; 3) Missing = % of respondents with missing data; 4) Item data not displayed for fewer than 3 respondents; 5) % not displayed for 5% or less.
5. Overall Perceptions of Patient Safety
1. It is just by chance that more serious mistakes don’t happen around here. (A10R)			(Missing = 0%)		A10
2. Patient safety is never sacrificed to get more work done. (A15)			(Missing = 0%)		A15
3. We have patient safety problems in this unit. (A17R)			(Missing = 0%)		A17
4. Our procedures and systems are good at preventing errors from happening. (A18)			(Missing = 0%)		A18
6. Feedback and Communication About Error
1. We are given feedback about changes put into place based on event reports. (C1)			(Missing = 0%)		C1
2. We are informed about errors that happen in this unit. (C3)			(Missing = 0%)		C3
3. In this unit, we discuss ways to prevent errors from happening again. (C5)			(Missing = 0%)		C5
7. Communication Openness
1. Staff will freely speak up if they see something that may negatively affect patient care. (C2)			(Missing = 0%)		C2
2. Staff feel free to question the decisions or actions of those with more authority. (C4)			(Missing = 0%)		C4
3. Staff are afraid to ask questions when something does not seem right. (C6R)			(Missing = 0%)		C6
8. Frequency of Events Reported
1. When a mistake is made, but is caught and corrected before affecting the patient, how often is this reported? (D1)			(Missing = 0%)		D1
2. When a mistake is made, but has no potential to harm the patient, how often is this reported? (D2)			(Missing = 0%)		D2
3. When a mistake is made that could harm the patient, but does not, how often is this reported? (D3)			(Missing = 0%)		D3
Note: 1) “R” = a negatively worded item; 2) Chart totals exclude missing & may not sum to 100% due to rounding; 3) Missing = % of respondents with missing data; 4) Item data not displayed for fewer than 3 respondents; 5) % not displayed for 5% or less.
9. Teamwork Across Units
1. Hospital units do not coordinate well with each other. (F2R)			(Missing = 0%)		F2
2. There is good cooperation among hospital units that need to work together. (F4)			(Missing = 0%)		F4
3. It is often unpleasant to work with staff from other hospital units. (F6R)			(Missing = 0%)		F6
4. Hospital units work well together to provide the best care for patients. (F10)			(Missing = 0%)		F10
10. Staffing
1. We have enough staff to handle the workload. (A2)			(Missing = 0%)		A2
2. Staff in this unit work longer hours than is best for patient care. (A5R)			(Missing = 0%)		A5
3. We use more agency/temporary staff than is best for patient care. (A7R)			(Missing = 0%)		A7
4. We work in “crisis mode” trying to do too much, too quickly. (A14R)			(Missing = 0%)		A14
11. Handoffs & Transitions
1. Things “fall between the cracks” when transferring patients from one unit to another. (F3R)			(Missing = 0%)		F3
2. Important patient care information is often lost during shift changes. (F5R)			(Missing = 0%)		F5
3. Problems often occur in the exchange of information across hospital units. (F7R)			(Missing = 0%)		F7
4. Shift changes are problematic for patients in this hospital. (F11R)			(Missing = 0%)		F11
12. Nonpunitive Response to Error
1. Staff feel like their mistakes are held against them. (A8R)			(Missing = 0%)		A8
2. When an event is reported, it feels like the person is being written up, not the problem. (A12R)			(Missing = 0%)		A12
3. Staff worry that mistakes they make are kept in their personnel file. (A16R)			(Missing = 0%)		A16
Note: 1) “R” = a negatively worded item; 2) Chart totals exclude missing & may not sum to 100% due to rounding; 3) Missing = % of respondents with missing data; 4) Item data not displayed for fewer than 3 respondents; 5) % not displayed for 5% or less.

## Sheet: grade graph
Note: 1) Missing = 0%
2) Missing refers to the percentage of respondents with missing data.
3) Item level data does not display for fewer than 3 respondents.

## Sheet: compare years data
Events			2003	2005
	a	None	0.62	0.521583
	b	1 to 2	0.17	0.23741
	c	3 to 5	0.19	0.125899
	d	6 to 10	0.02	0.0971223
	e	11 to 20		0
	f	21 or more		0.0179856
Grade			2003	2005
	A	A - Excellent	0.15	0.028777
	B	B - Good	0.6	0.255396
	C	C - Acceptable	0.21	0.607914
	D	D - Poor	0.04	0.0971223
	E	E - Failing		0.0107914

## Sheet: events graph
Note: 1) Missing = 0%
2) Missing refers to the percentage of respondents with missing data.
3) Item level data does not display for fewer than 3 respondents.

## Sheet: compcover
Composite-Level and Item-level Comparative Results

## Sheet: Composite Level Comp
Composite-Level Comparative Results for Eswatini Main Government Hospitals
Patient Safety Culture Composites		% Positive Response						Database Hospitals Average % Positive
								MIN	MAX
1.	Teamwork Within Units							0.4	0.99
2.	Supervisor/Manager Expectations & Actions Promoting Patient Safety							0.39	0.96
3.	Organizational Learning--Continuous Improvement							0.39	0.91
4.	Management Support for Patient Safety							0.4	0.96
5.	Overall Perceptions of Patient Safety							0.38	0.88
6.	Feedback & Communication About Error							0.38	0.9
7.	Communication Openness							0.38	0.87
8.	Frequency of Events Reported							0.4	0.91
9.	Teamwork Across Units							0.34	0.88
10.	Staffing							0.27	0.85
11.	Handoffs & Transitions							0.22	0.85
12.	Nonpunitive Response to Error							0.2	0.87
Note: 1) Composite scores are not calculated when any item in the composite has fewer than 3 respondents; 2) Comparative results are based on data from 630 hospitals included in the Hospital Survey on Patient Safety Culture 2018 Comparative Database Report.

[truncated: 67 more sheets: Item Level Comp, grade graph comp, events graph comp, trendcover, aggdata, Demographics Trending, Composite Level Trending, Item Level Trending, grade graph trending, events graph trending, wareacover, Compositebyworkareapp, CompositebytenureUnit, Itemsbyworkareapp, ItemsbytenureUnit, workareabygrade&numevnts, tenureUnitbygrade&numevnts, staffcover, CompbyStaffPos, itemsbystaffpospp …]
